# Supplementary material for: Comparative In Vitro Deposition Analysis of Formoterol, Glycopyrronium, and Tiotropium Delivered via Capsule-Based DPI
Source: Pharmaceutics. 2025 Aug 22;17(9):1089. doi: 10.3390/pharmaceutics17091089 (PMC12472434; doi:10.3390/pharmaceutics17091089)
Supplement: Supplementary file 1 [file pharmaceutics-17-01089-s001.zip]

Archive with 1 entries (1 files):
- pharmaceutics-3800606-supplementary.pdf
